# Supplementary material for: Sulforaphane potentiates anticancer effects of doxorubicin and attenuates its cardiotoxicity in a breast cancer model
Source: PLoS One. 2018 Mar 8;13(3):e0193918. doi: 10.1371/journal.pone.0193918 (PMC5843244; doi:10.1371/journal.pone.0193918)
Supplement: S1 File — (XLSX) [file pone.0193918.s001.xlsx]

## Sheet: Biochemistry and ELISAs
MDA	nmol/g						GSH	µmol/g					4-HNE adduct		Relative Units
ANIMAL ID	Control	SFN	DOX	SFN+DOX			ANIMAL ID	Control	SFN	DOX	SFN+DOX		ANIMAL ID	Control	SFN	DOX	SFN+DOX
1	6.95	5.54	62.15	20.45			1	2.84	3.01	1.39	2.49		1	42.64	37.9	115.41	78.95
2	7.98	6.51	69.87	25.68			2	3.21	3.95	1.59	3.01		2	47.95	41.21	105.15	72.02
3	6.84	6.12	68.52	23.16			3	2.99	3.74	1.45	2.81		3	48.12	42.31	114.13	75.17
4	7.24	6.15	67.9	23.21			4	3.21	3.21	1.47	2.77		4	45.21	38.95	106.98	77.01
Mean	7.2525	6.08	67.11	23.125				3.0625	3.4775	1.475	2.77			45.98	40.0925	110.418	75.7875
SD	0.513509	0.401248	3.40741	2.13636				0.180993	0.440558	0.083865	0.214165			2.59544	2.02307	5.10786	2.94795
TNFalpha	pg/ml						IL-6
ANIMAL ID	Control	SFN	DOX	SFN+DOX			ANIMAL ID	Control	SFN	DOX	SFN+DOX
1	35.12	31.42	127.4	46.87			1	45.97	40.98	290.12	79.12
2	27.01	34.99	129.47	57.38			2	49.21	40.12	285.16	89.95
3	32.48	39.99	111.8	60.12			3	54.21	48.17	316.12	86.54
4	26.34	29.77	109.7	50.12			4	50.86	46.15	314.21	87.97
Mean	30.2375	34.0425	119.593	53.6225				50.0625	43.855	301.402	85.895
SD	4.26125	4.52409	10.2812	6.16982				3.43089	3.92012	16.039	4.72812

## Sheet: Enzyme activity
Total SOD	U/mg						SOD2						SOD1+3
ANIMAL ID	Control	SFN	DOX	SFN+DOX			ANIMAL ID	Control	SFN	DOX	SFN+DOX		ANIMAL ID	Control	SFN	DOX	SFN+DOX
1	38.74	56.32	18.79	36.15			1	24.56	35.39	10.04	23.09		1	14.18	20.93	8.75	13.06
2	40.91	60.12	20.96	40.12			2	25.46	35.99	10.15	23.99		2	15.45	24.13	10.81	16.13
3	39.75	56.65	19.93	40.61			3	24.88	35.03	9.74	23.87		3	14.87	21.62	10.19	16.74
4	39.91	60.03	19.51	36.87			4	25.56	35.59	10.82	23.7		4	14.35	24.44	8.69	13.17
Mean	39.8275	58.28	19.7975	38.4375				25.115	35.5	10.1875	23.6625			14.7125	22.78	9.61	14.775
SD	0.888308	2.07739	0.906766	2.25391				0.4762	0.4005	0.455878	0.399781			0.572618	1.76505	1.05868	1.93343
AKR							ALDH						CATALASE
ANIMAL ID	Control	SFN	DOX	SFN+DOX			ANIMAL ID	Control	SFN	DOX	SFN+DOX		ANIMAL ID	5.01778	5.63111	2.01778	4.63111
1	7.6	10.43	1.9	6.75			1	19.41	24.15	7.49	15.81		1	4.91	5.46	1.9	4.65
2	7.95	10.96	2.31	6.56			2	19.84	24.81	7.81	15.51		2	4.99	5.61	2.15	4.44
3	7.85	10.65	3.15	6.91			3	19.74	24.99	7.63	15.61		3	5.15	5.82	2.01	4.86
4	7.8	10.93	2.45	6.91			4	19.81	25.38	7.69	15.85		4	5.02	5.72	1.99	4.59
Mean	7.8	10.7425	2.4525	6.7825				19.7	24.8325	7.655	15.695			5.0175	5.6525	2.0125	4.635
SD	0.147196	0.250782	0.52028	0.166408				0.197821	0.513444	0.133041	0.161967			0.0997914	0.154353	0.103401	0.174069

## Sheet: Nrf2 activity
	Nrf2 Activity in Heart and Tumor tissues
		Heart				Tumor
ANIMAL ID	CONTROL	SFN	DOX	SFN+DOX		ANIMAL ID	CONTROL	SFN	DOX	SFN+DOX
1	0.11175	0.199	0.061	0.134		1	0.31575	0.37163	0.161	0.18163
2	0.11505	0.187	0.065	0.156		2	0.33115	0.28163	0.131	0.13163
3	0.11775	0.173	0.057	0.127		3	0.37175	0.40163	0.141	0.15163
4	0.11105	0.211	0.059	0.162		4	0.29975	0.39163	0.181	0.20163
5	0.11975	0.167	0.063	0.116		5	0.26075	0.44163	0.191	0.24163
Mean	0.11507	0.1874	0.061	0.139		Mean	0.31583	0.37763	0.161	0.18163
SD	0.0037506	0.0181328	0.00316228	0.0194679		SD	0.0407864	0.0594138	0.0254951	0.0430116
	Nrf2 Activity in Heart of non-tumor bearing Rats
ANIMAL ID	CONTROL	SFN	DOX	SFN+DOX
1	0.11575	0.30163	0.057	0.25163
2	0.11775	0.29963	0.063	0.23963
3	0.11375	0.30963	0.064	0.24763
4	0.11175	0.29763	0.061	0.26163
Mean	0.11475	0.30213	0.06125	0.25013
SD	0.00258199	0.00525991	0.0030957	0.00914695
	Nrf2 Activity in Neonatal cardiac and cancer cells
NRMC	CONTROL	SFN	DOX	SFN+DOX				MCF 10A	CONTROL	SFN	DOX	SFN+DOX			MDA-MB231	CONTROL	SFN	DOX	SFN+DOX
Experiment 1	0.83	8.92	0.55	6.07				Experiment 1	2.17	8.11	2.38	4.47			Experiment 1	10.61	9.99	2.31	2.33
Experiment 1	0.51	10.02	0.25	4.17				Experiment 1	1.51	6.01	1.19	2.47			Experiment 1	8.91	6.19	0.531	2.03
Experiment 1	0.93	10.71	0.34	5.24				Experiment 1	2.67	9.19	1.47	3.09			Experiment 1	7.84	13.99	1.35	2.17
Experiment 1	1.51	9.72	0.45	7.87				Experiment 1	1.34	7.51	2.91	5.07			Experiment 1	13.31	8.19	3.01	1.93
Experiment 2	1.32	9.56	0.46	6.17				Experiment 2	2.91	13.11	1.34	6			Experiment 2	14.16	10.786	3.09	3
Experiment 2	0.57	7.91	0.85	5.24				Experiment 2	1.98	5.91	3.599	6.57			Experiment 2	9.11	10.187	4.7	2.44
Experiment 2	0.55	6.82	0.63	6.79				Experiment 2	2.19	8.02	2.84	4.17			Experiment 2	10.9	8.519	1.31	2.56
Experiment 2	0.49	7.72	0.92	7.07				Experiment 2	2.54	7.05	3.56	4.07			Experiment 2	9.91	11.917	2.31	2.12
Mean	0.83875	8.9225	0.55625	6.0775				Mean	2.16375	8.11375	2.41113	4.48875			Mean	10.5938	9.97113	2.32637	2.3225
SD	0.392044	1.32739	0.234578	1.18054				SD	0.547095	2.29621	0.977527	1.37646			SD	2.18035	2.39722	1.30356	0.344995
MCF 7	CONTROL	SFN	DOX	SFN+DOX				HCC 1143	CONTROL	SFN	DOX	SFN+DOX
Experiment 1	9.09	9.82	1.91	1.09				Experiment 1	8.99	7.38	2.26	1.25
Experiment 1	10.17	7.43	1.57	0.69				Experiment 1	7.99	6.18	1.29	1.81
Experiment 1	11.07	7.99	1.71	0.79				Experiment 1	7.18	7.59	1.16	1.354
Experiment 1	6.15	11.12	1.67	1.99				Experiment 1	10.98	8.54	3.05	1.81
Experiment 2	6.99	11.19	1.69	0.987				Experiment 2	10.91	6.19	3.01	2.85
Experiment 2	8.61	11.72	2.11	0.924				Experiment 2	7.78	6.78	2.14	1.95
Experiment 2	9.87	9.71	2.57	0.99				Experiment 2	7.88	9.98	2.95	1.89
Experiment 2	9.45	9.65	1.87	1.29				Experiment 2	10.19	6.28	2.21	1.85
Mean	8.925	9.82875	1.8875	1.09388				Mean	8.9875	7.365	2.25875	1.8455
SD	1.64278	1.52495	0.323982	0.404977				SD	1.51463	1.34026	0.739738	0.481167

## Sheet: Cardiac function non-tumor bear
VisualSonics® Measurement Export
Versioning Information
	Model	SW Ver	SW Build	Rept Ver
VisualSonics®	Vevo770®	3.0.0	55	1
Measurement File	VSI_CardiacMsmts.xml
Measurement Version	17
Measurement Desc	VisualSonics Cardiac Measurements
Study Name	Rat DOX and SFN study
Acquisition Operator Name	Sharda and Kevin and Mecit
Owner Operator Name	Sharda and Kevin (imported)
Animal ID	Rat
Sex	Female
Pregnant	No
DOX only: Before treatment		Animal ID
Parameter	Units	1	2	3	4	5	6	7	8	Avg	STD
Stroke Volume	ul	147.56	141.46	153.1	140.02	152.12	156.17	139.24	153.15	147.853	6.75558
Ejection Fraction	%	87.81	84.31	93.24	85.67	91.34	92.45	86.14	83.17	88.0162	3.85974
Fractional Shortening	%	55.72	51.26	57.61	52.38	58.39	57.38	52.36	59.34	55.555	3.13232
Cardiac Output	ml/min	59.44	57.44	61.03	56.21	62.36	63.1	56.34	60.01	59.4913	2.64026
DOX+SFN: Before treatment		Animal ID
Parameter	Units	1	2	3	4	5	6	7	8	Avg	STD
Stroke Volume	ul	145.71	140.39	138.49	154.35	155.69	137.9	138.39	150.96	145.235	7.51206
Ejection Fraction	%	86.95	83.75	82.34	91.78	92.95	82.14	82.38	92.54	86.8537	4.86997
Fractional Shortening	%	55.19	50.95	50.01	57.25	60.45	53.47	54.49	58.39	55.025	3.5895
Cardiac Output	ml/min	57.44	55.17	54.95	60.01	60.12	55.03	56.35	59.64	57.3388	2.29579
DOX only: After final treatment		Animal ID
Parameter	Units	1	2	3	4	5	6	7	8	Avg	STD	Animals removed from the study
Stroke Volume	ul	101.56	95.98		91.25		108.39	97.38	108.95	100.585	7.0776
Ejection Fraction	%	67.64	64.09		63.58		70.12	66.12	70.65	67.0333	2.97989
Fractional Shortening	%	42.99	40.98		39.54		46.98	41.85	45.98	43.0533	2.90098
Cardiac Output	ml/min	48.44	47.35		45.65		50.15	47.63	50.12	48.2233	1.73742
DOX+SFN: After final treatment		Animal ID
Parameter	Units	1	2	3	4	5	6	7	8	Avg	STD
Stroke Volume	ul	135.71	128.71	133.65	139.56	141.24	133.24	129.67	142.65	135.554	5.19887
Ejection Fraction	%	79.13	74.63	75.32	82.45	83.35	77.68	75.39	84.65	79.075	3.96652
Fractional Shortening	%	52.49	47.63	50.21	55.65	54.35	50.69	51.24	57.34	52.45	3.17525
Cardiac Output	ml/min	52.78	47.92	50.24	54.78	55.35	51.23	50.69	56.97	52.495	3.03204

## Sheet: Cardiac function Tumor bearing 
VisualSonics® Measurement Export
Versioning Information
	Model	SW Ver	SW Build	Rept Ver
VisualSonics®	Vevo770®	3.0.0	55	1
Measurement File	VSI_CardiacMsmts.xml
Measurement Version	17
Measurement Desc	VisualSonics Cardiac Measurements
Study Name	Rat Breast cancer study
Acquisition Operator Name	Sharda and Kevin and Mecit
Owner Operator Name	Sharda and Kevin (imported)
Animal ID	Rat
Sex	Female
Pregnant	No
Vehicle: Before tumor inoculation and treatment		Animal ID
Parameter	Units	1	2	3	4	5	6	7	8	Avg	STD
Stroke Volume	ul	117.56	121.46	123.1	110.02	128.71	133.65	139.56	141.24	126.912	10.8953
Ejection Fraction	%	83.81	80.31	93.24	85.67	91.34	92.45	81.14	80.17	86.0162	5.57319
Fractional Shortening	%	52.72	46.26	53.61	52.38	58.39	57.38	52.36	53.34	53.305	3.66996
Cardiac Output	ml/min	46.21	48.98	56.87	56.21	50.45	55.13	52.1	48.39	51.7925	3.94575
SFN: Before tumor inoculation and treatment		Animal ID
Parameter	Units	1	2	3	4	5	6	7	8	Avg	STD
Stroke Volume	ul	118.96	117.96	130.82	139.38	136.86	127.95	119.69	130.11	127.716	8.2058
Ejection Fraction	%	86.95	83.75	82.34	88.91	92.95	79.45	78.94	92.54	85.7287	5.49104
Fractional Shortening	%	52.47	46.12	46.31	55.12	57.13	51.24	50.12	54.21	51.59	3.97984
Cardiac Output	ml/min	52.45	48.66	48.33	57.31	55.36	48.32	52.01	54.88	52.165	3.50371
DOX only: Before tumor inoculation and treatment		Animal ID
Parameter	Units	1	2	3	4	5	6	7	8	Avg	STD
Stroke Volume	ul	130.22	122.01	133.24	136.01	139.03	131.41	125.11	145.46	132.811	7.49985
Ejection Fraction	%	87.01	83.36	82.34	91.78	92.95	82.14	82.38	92.54	86.8125	4.90758
Fractional Shortening	%	52.31	44.68	50.36	55.62	54.35	50.34	51.23	58.41	52.1625	4.12692
Cardiac Output	ml/min	52.69	47.96	50.12	53.99	55.97	51.23	50.69	57.54	52.5238	3.18163
DOX+SFN: Before tumor inoculation and treatment		Animal ID
Parameter	Units	1	2	3	4	5	6	7	8	Avg	STD
Stroke Volume	ul	131.25	122.14	122.5	135.47	141.35	129.41	125.36	142.65	131.266	7.99472
Ejection Fraction	%	90.12	82.13	86.58	92.34	94.12	80.12	78.69	94.12	87.2775	6.31672
Fractional Shortening	%	53.24	48.56	51.24	56.66	55.48	50.99	52.36	57.13	53.2075	3.01371
Cardiac Output	ml/min	52.78	47.92	50.24	54.78	55.35	51.23	50.69	56.97	52.495	3.03204
Vehicle: After Final treatment		Animal ID
Parameter	Units	1	2	3	4	5	6	7	8	Avg	STD
Stroke Volume	ul	108.98	98.33	98.14	93.21	108.39	108.39	97.38	108.95	102.721	6.56291
Ejection Fraction	%	73.66	79.12	75.35	69.01	68.24	65.44	83.89	75.62	73.7913	6.08971
Fractional Shortening	%	44.13	52.13	44.56	44.69	51.24	50.12	48.1	50.12	48.1363	3.25514
Cardiac Output	ml/min	38.54	39.51	42.15	38.51	46.36	46.48	43.15	46.12	42.6025	3.48153
SFN: After Final treatment		Animal ID
Parameter	Units	1	2	3	4	5	6	7	8	Avg	STD
Stroke Volume	ul	115.75	110.25	108.56	124.52	125.31	107.35	108.38	120.24	115.045	7.47676
Ejection Fraction	%	80.52	75.24	76.54	85.99	85.16	74.36	75.41	84.31	79.6912	4.90039
Fractional Shortening	%	44.12	48.37	48.25	45.12	48.57	42.12	43.12	47.35	45.8775	2.58137
Cardiac Output	ml/min	47.55	45.12	42.36	52.13	50.23	45.87	46.35	49.47	47.385	3.13348
DOX only: After Final treatment		Animal ID
Parameter	Units	1	2	3	4	5	6	7	8	Avg	STD
Stroke Volume	ul	94.56	88.36	88.47	84.59	84.54	100.23	90.14	101.24	91.5162	6.51944
Ejection Fraction	%	56.23	53.58	45.36	47.85	52.31	62.31	58.35	67.12	55.3888	7.2226
Fractional Shortening	%	42.38	41.53	41.05	39.54	40.12	45.99	41.85	45.35	42.2263	2.31792
Cardiac Output	ml/min	45.26	40.24	40.98	35.69	36.45	43.69	42.45	44.75	41.1887	3.6004
DOX+SFN: After Final treatment		Animal ID
Parameter	Units	1	2	3	4	5	6	7	8	Avg	STD
Stroke Volume	ul	119.35	116.36	112.35	126.54	127.35	114.35	112.58	124.35	119.154	6.20093
Ejection Fraction	%	78.34	70.12	70.22	82.13	83.12	68.69	66.58	65.37	73.0713	7.05366
Fractional Shortening	%	48.21	55.4	48.21	45.21	53.21	52.41	51.21	50.24	50.5125	3.25236
Cardiac Output	ml/min	49.62	47.25	45.21	51.24	52.47	47.89	48.34	51.45	49.1837	2.45734

## Sheet: ETC function
	Animal ID
	1	2	3	4	5	6	7	8
Complex I									Mean	STDEV
Vehicle	48.84	43.24	44.35	52.87	53.95	49.51	45.39	53.25	48.925	4.23615
SFN	50.19	48.92	47.96	52.16	52.68	48.23	49.45	51.34	50.1162	1.78626
DOX	39.34	35.01	37.68	42.46	41.75	40.25	37.24	41.89	39.4525	2.63727
SFN+DOX	59.6	56.21	57.11	62.03	63.11	60.12	57.31	61.52	59.6262	2.53863
Complex II&III
Vehicle	67.07	64.12	65.85	70.02	69.24	67.55	66.21	69.21	67.4087	2.00834
SFN	72.41	69.42	70.99	75.16	74.96	72.88	70.59	75.01	72.6775	2.22782
DOX	50.13	49.25	49.32	52.06	51.03	50.22	49.12	51.24	50.2963	1.06935
SFN+DOX	65.65	60.57	62.47	68.13	71.02	65.95	63.36	67.89	65.63	3.40702
Complex IV
Vehicle	33.21	28.13	30.54	35.78	37.98	33.33	31.24	35.46	33.2087	3.19041
SFN	37.01	35.22	35.85	39.51	39.42	37.11	35.21	39.12	37.3062	1.83645
DOX	20.68	18.21	18.99	22.35	23.01	20.75	19.45	21.54	20.6225	1.66501
SFN+DOX	29.11	27.15	27.95	30.12	29.95	29.24	27.95	31.21	29.085	1.34591

## Sheet: Tumor Growth
		For ultrasonography measurements, we calculated tumor volume (V) using formula 6, V = (4/3) × π × (L/2) × (L/2) × (D/2), where L is the tumor long Axis and D is the Short Axis
DOX20+SFN4		Rat 1		Rat 2		Rat 3		Rat 4		Rat 5		Rat 6		Rat 7		Rat 8
Day 7																	Mean	STDEV
Vehicle		11.2595		13.5717		14.3361		15.9174		17.2513		15.4985		11.0699		16.4583	14.4203	2.31501
DOX		10.0636		11.5276		10.2636		14.8543		15.0796		14.3351		10.7233		15.8431	12.8363	2.4165
SFN+DOX		11.404		15.9174		14.3655		15.8431		15.8431		15.8431		10.1871		17.4264	14.6037	2.51005
SFN		11.7956		10.8385		11.9742		11.5003		15.1315		13.6193		15.1215		15.9174	13.2373	1.96077
Day 14
Vehicle		15.132		25.4825		19.9098		20.1062		27.4889		24.3866		24.3746		23.2352	22.5145	3.93017
DOX		11.9742		14.5267		10.895		15.9174		16.7552		26.1799		15.1215		16.7232	16.0117	4.62818
SFN+DOX		7.06858		8.36658		8.55403		10.2636		8.80693		14.2419		14.3351		15.1215	10.8448	3.21053
SFN		14.255		23.2666		20.944		18.9019		22.266		27.4889		19.3962		21.299	20.9772	3.8061
Day 21
Vehicle		35.3429		32.572		33.5423		32.3856		42.6921		38.1704		33.5423		42.7508	36.3748	4.33049
DOX		0		18.4307		19.3637		20.2439		19.3962		34.8455		18.4836		19.3962	18.77	5.93856
SFN+DOX		6.59734		6.54498		8.80693		10.2636		8.4823		10.2625		12.1857		10.9039	9.25592	2.01939
SFN		19.2423		22.6823		23.0954		23.4572		24.6447		30.0724		32.3856		29.6881	25.6585	4.52679
Day 28
Vehicle		44.3488		42.7508		39.2699		44.3488		44.3342		50.8938		52.6044		50.8938	46.1806	4.7107
DOX		0		23.3148		15.3938		19.2684		0		26.4004		21.299		25.4469	21.8539	4.1095
SFN+DOX		6.56802		6.87066		8.01106		8.55403		8.95354		12.8533		8.01106		8.95354	8.5969	1.93302
SFN		38.1327		36.6519		37.7148		39.2699		36.6519		38.1327		35.3429		36.7708	37.3334	1.21776
Day 35
Vehicle		58.4336		52.5442		47.3312		71.8378		61.5815		61.9417		68.1626		67.7914	61.203	8.28683
DOX		0		25.4825		16.4866		22.299		0		33.5899		20.2439		0	19.6836	6.45943
SFN+DOX		3.46361		5.32186		5.42867		6.87066		10.1788		6.59734		0		7.07906	6.41999	2.07067
SFN		47.6182		42.4743		44.2776		52.7788		49.3188		49.334		54.5527		47.6328	48.4984	3.99957
DOX10+SFN4
Day 7
Vehicle		13.1146		15.0529		17.5929		17.6034		19.3627		18.4836		13.4696		23.8861	17.3207	3.51416
DOX		13.4696		17.3898		15.0529		20.3308		18.4307		19.3962		15.0529		22.266	17.6736	3.00433
SFN+DOX		12.7109		18.4836		17.5929		17.5489		18.4307		22.266		23.1326		21.2874	18.9316	3.32027
SFN		18.4307		18.4836		17.5207		15.0529		18.4836		17.6034		19.3962		17.6034	17.8218	1.28608
Day 14
Vehicle		21.1241		26.5402		25.4469		25.4825		26.5402		26.5904		26.6025		24.3866	25.3392	1.88047
DOX		16.4866		19.1134		17.5207		22.3011		20.2439		27.6575		18.3171		25.3338	20.8718	3.93649
SFN+DOX		11.781		16.7243		17.5929		19.3637		18.4836		32.0631		17.6034		17.6034	18.9019	5.78348
SFN		19.1134		25.4825		19.9098		18.4836		25.3338		24.2892		23.2666		28.9529	23.104	3.65955
Day 21
Vehicle		35.3429		39.7113		36.6519		34.9848		33.5423		35.3429		38.1327		41.0585	36.8459	2.57864
DOX		21.7817		23.7646		20.7062		26.3559		24.938		27.6984		27.6984		26.5072	24.9313	2.64463
SFN+DOX		13.9214		15.1215		15.9279		17.5929		18.4726		24.1274		15.8776		24.2892	18.1663	3.98185
SFN		23.4572		23.7646		24.6447		29.6881		21.5026		28.6278		30.0724		32.7249	26.8103	3.97472
Day 28
Vehicle		49.334		52.8568		49.1005		42.4743		45.8044		47.6328		51.0341		52.8416	48.8848	3.55469
DOX		16.286		23.3148		15.3938		19.2684		26.4004		26.4004		21.299		25.4469	21.7262	4.40748
SFN+DOX		6.56802		6.87066		8.01106		8.55403		8.95354		12.8533		8.01106		8.95354	8.5969	1.93302
SFN		38.1327		36.6519		37.7148		39.2699		36.6519		38.1327		35.3429		36.7708	37.3334	1.21776
Day 35
Vehicle		62.346		58.4336		62.346		70.7906		64.1539		72.6336		79.1838		72.8635	67.8439	7.05123
DOX		44.2776		44.3488		37.3975		42.6529		42.7508		47.6328		52.7788		47.6328	44.934	4.53005
SFN+DOX		6.59734		6.54498		8.80693		10.2636		8.4823		10.2625		12.1857		10.9039	9.25592	2.01939
SFN		52.8416		47.3312		43.8901		43.8901		56.501		62.1952		64.3398		62.1952	54.148	8.43077

## Sheet: Nuclear extract HDAC and ER
DNMT	MAT BIII					MCF-7					MDA-MB-231
	Vehicle	SFN	DOX	DOX+SFN		Vehicle	SFN	DOX	DOX+SFN		Vehicle	SFN	DOX	DOX+SFN
	99.1	85.6	88.4	65.1		100.2	87.3	86.4	62.9		101.3	91.5	82.3	65.3
	105.3	73.4	97.5	58.1		110.2	77.2	96.5	54.1		115.4	85.6	95.4	70.1
	107.4	78.4	78.1	62.8		107.9	80.1	76.1	55.3		107.9	84.1	94.5	72.3
	86.4	98.2	74.5	69.3		107.1	98.5	75.1	72.1		113.2	105.1	75.4	60.1
	87.2	97.1	94.1	68.1		91.2	99.1	92.2	69.1		89.5	81.2	76.2	58.9
	113.2	72.1	92.1	66.9		89.4	75.1	97.8	70.1		87.1	102.3	75.1	58.7
	112.3	87.1	90.1	55.1		113.2	90.1	80.1	60.4		85.4	106.1	80.1	70.1
	89.6	89.1	90.1	70.1		84.1	91.2	86.4	60.9		115.3	84.5	79.8	66.9
Mean	100.062	85.125	88.1125	64.4375		100.413	87.325	86.325	63.1125		101.887	92.55	82.35	65.3
STDEV	11.1235	9.90408	7.86864	5.42032		10.9047	9.18395	8.77525	6.76133		12.9334	10.3551	8.17819	5.46678
HDAC	MAT BIII					MCF-7					MDA-MB-231
	Vehicle	SFN	DOX	DOX+SFN		Vehicle	SFN	DOX	DOX+SFN		Vehicle	SFN	DOX	DOX+SFN
	97.1	65.6	89.5	32.4		101.1	57.3	87.6	31.7		103.1	61.5	81.9	31.8
	105.2	80.1	77.2	37.1		111.1	74.1	98.1	32.4		117.1	55.1	96.1	36.9
	107.9	81.4	85.4	36.9		112.4	65.4	74.1	39.1		110.2	54.5	94.5	39.1
	95.4	50.1	98.5	32.7		100.7	64.1	75.1	40.5		113.2	48.1	72.4	31.1
	89.5	49.4	99.1	28.4		90.1	41.8	96.1	32.7		89.5	72.1	71.1	27.4
	85.1	86.4	75.1	27.8		92.4	41.6	92.1	26.1		87.1	66.9	75.1	26.1
	85.4	49.1	93.4	25.4		88.1	45.1	89.5	25.1		90.1	55.1	73.4	25.4
	117.9	63.1	94.1	38.9		110.5	69.3	88.1	24.1		115.3	79.8	92.4	36.9
Mean	97.9375	65.65	89.0375	32.45		100.8	57.3375	87.5875	31.4625		103.2	61.6375	82.1125	31.8375
STDEV	11.6547	15.4629	9.12828	4.93992		9.86466	12.9486	8.82455	6.16347		12.5763	10.6015	10.6615	5.32647
ER	MAT BIII					MCF-7					MDA-MB-231
	Vehicle	SFN	DOX	DOX+SFN		Vehicle	SFN	DOX	DOX+SFN		Vehicle	SFN	DOX	DOX+SFN
	1.17	0.75	0.94	0.35		1.09	0.67	0.89	0.36		0.13	0.11	0.11	0.1
	1.01	0.88	1.01	0.31		1.01	0.6	0.99	0.37		0.15	0.11	0.12	0.1
	1.25	0.87	1.06	0.39		1.25	0.7	0.95	0.39		0.14	0.12	0.11	0.11
	1.06	0.69	0.88	0.41		1.06	0.78	0.8	0.33		0.11	0.13	0.13	0.12
	1.3	0.65	0.87	0.26		1.3	0.55	0.81	0.31		0.13	0.11	0.09	0.1
	1.05	0.64	0.86	0.37		1.05	0.56	0.8	0.38		0.14	0.12	0.12	0.11
	1.26	0.89	1.09	0.38		1.26	0.79	1.01	0.46		0.12	0.09	0.13	0.11
	1.24	0.66	0.82	0.36		1.24	0.69	0.87	0.29		0.13	0.1	0.11	0.1
Mean	1.1675	0.75375	0.94125	0.35375		1.1575	0.6675	0.89	0.36125		0.13125	0.11125	0.115	0.10625
STDEV	0.112345	0.109927	0.100774	0.0480885		0.115604	0.0919239	0.0853564	0.053033		0.0124642	0.0124642	0.0130931	0.00744024

## Sheet: Caspase 3
Caspase3	MAT BIII					MCF-7					MDA-MB-231
	Vehicle	SFN	DOX	DOX+SFN		Vehicle	SFN	DOX	DOX+SFN		Vehicle	SFN	DOX	DOX+SFN
	2.5	7.1	10.2	13.1		2.7	6.9	9.6	12.9		2.9	6.9	11.1	14.1
	1.8	6.1	13.1	15.1		1.9	6.94	11.2	14.1		2.7	7.1	13.3	12.5
	1.6	6.2	8.9	14.5		3.5	6.94	7.1	13.5		2.2	7.9	12.8	13.7
	1.5	6.5	9.5	12.4		3.1	6.94	7.5	11.7		3.1	6.1	9.6	15.4
	3.4	9.1	9.6	11.7		2.2	6.94	9.4	11.1		2.8	4.9	9.1	16.2
	2.9	8.8	8.9	10.9		3.1	6.94	10.5	12.5		2.9	8.4	12.4	15.1
	2.8	7.5	12.5	14.6		2.6	6.94	10.9	13.7		3.4	8.3	9.1	12.7
	3.5	6.1	7.9	13.2		2.8	6.94	11.1	13.9		3.3	5.5	11.5	12.7
Mean	2.5	7.175	10.075	13.1875		2.7375	6.935	9.6625	12.925		2.9125	6.8875	11.1125	14.05
STDEV	0.789213	1.20564	1.81639	1.48559		0.515302	0.0141421	1.60262	1.08726		0.375832	1.30103	1.68306	1.4

## Sheet: Cytotoxicity cancer cells
MDA-MB-231						NRCM					MCF-10A					MCF7					MAT BIII
	Vehicle	SFN	DOX	DOX+SFN		Vehicle	SFN	DOX	DOX+SFN		Vehicle	SFN	DOX	DOX+SFN		Vehicle	SFN	DOX	DOX+SFN		Vehicle	SFN	DOX	DOX+SFN
	98.9	76.9	54.3	27.2		98.5	102.7	53.1	93.4		102.3	92.7	49.6	69.1		110.2	73.5	38.4	24.2		97.8	49.3	39.1	27.9
	115.1	70.1	47.3	22.3		110.5	98.99	40.6	76.2		98.99	100.4	40.3	55.8		95.6	85.4	32.4	12.2		104.7	61.2	50.1	22.9
	98.3	72.3	45.6	24.3		99.4	105.3	41	81.2		105.3	82.7	45.6	56.1		98.3	81.4	31.4	36.1		98.3	40.4	45.2	26.9
	95.2	81.2	62.1	30.4		95.2	110.7	45.2	74.1		110.7	83.4	60.1	61.1		102.3	61.4	48.2	35.4		93.5	38.1	30.7	18.4
	92.1	89.6	55.32	35.4		92.1	96.2	54.7	99.4		96.2	101.2	65.4	75.8		98.4	62.5	45.7	19.4		92.1	62.5	28.9	15.3
	100.2	68.3	57.1	38.9		102.3	92.4	56.4	95.1		95.2	93.1	49.5	75.4		103.3	60.4	38.7	19.4		107.3	50.1	52.4	36.4
	112.3	78.6	64.1	18.4		111.3	110.2	71.1	101.1		98.1	91.4	45.1	82.3		105.3	84.1	33.1	35.9		110.1	48.1	35.4	38.1
	90.7	80.4	51.2	17.4		90.6	103.3	69.3	98.9		95.2	98.1	45.1	82.4		88.7	76.2	41.1	17.1		99.3	48.2	31.1	37.7
Mean	100.35	77.175	54.6275	26.7875		99.9875	102.474	53.925	89.925		100.249	92.875	50.0875	69.75		100.263	73.1125	38.625	24.9625		100.387	49.7375	39.1125	27.95
STDEV	8.89944	6.92485	6.53783	7.7359		7.74273	6.42611	11.7078	11.0129		5.51006	7.05888	8.45989	10.9689		6.54936	10.43	6.20363	9.56018		6.42616	8.63761	9.16039	8.84243
